# Supplementary material for: How to More Effectively Obtain Ginsenoside Rg5: Understanding Pathways of Conversion
Source: Molecules. 2023 Oct 29;28(21):7313. doi: 10.3390/molecules28217313 (PMC10650205; doi:10.3390/molecules28217313)
Supplement: Supplementary file 1 [file molecules-28-07313-s001.zip]

Archive with 1 entries (1 files):
- molecules-2615537-supplementary.pdf
